# Supplementary material for: Tissue Regeneration on Implantoplasty-Treated Implants Using a Citric Acid–Collagen–Magnesium-Based Solution: An In Vitro and In Vivo Study
Source: Biomimetics (Basel). 2026 Feb 4;11(2):116. doi: 10.3390/biomimetics11020116 (PMC12938264; doi:10.3390/biomimetics11020116)
Supplement: Supplementary file 1 [file biomimetics-11-00116-s001.zip]

Archive with 1 entries (1 files):
- biomimetics-4103899-supplementary.pdf
